# Supplementary material for: A rapid approach for sex assignment by RAD-seq using a reference genome
Source: PLoS One. 2024 Apr 5;19(4):e0297987. doi: 10.1371/journal.pone.0297987 (PMC10997085; doi:10.1371/journal.pone.0297987)
Supplement: S1 Table — (CSV) [file pone.0297987.s003.csv]

Table S1. Table showing the 165 fur seals (Arctocephalus forsteri) from Stovall et al. (2018). The inicial sex of each individual, the different parameters to calculate Index Y and X and the sex assigned by our indexes are shown.
M_DEPTH 10 and X refer to the average coverage depth across loci of each individual mapping the chromosomes X and 10. F_MISS Y, 10 and X refer to the proportion of the total number of loci found in the population that are absent in that individual for chromosomes Y, X and 10.
	Phenotypic sex	M_DEPTH_A	M_DEPTH_X	F_MISS_X	F_MISS_Y	Index_X	Index_Y	Sex
SRR6336210_Horseshoe_Bay_femaleale_2	f	6.51421	6.28427	0.244694	0.794752	0.964701783	0.728258481	female
SRR6336191_Victory_Beach_femaleale_12	f	16.7651	16.9636	0.0865613	0.778883	1.011840073	0.757929021	female
SRR6336121_Horseshoe_Bay_femaleale_10	f	8.16803	7.74666	0.445563	0.870186	0.948412285	0.765863389	female
SRR6336328_Ohau_Point_femaleale_4	f	30.667	32.7121	0.0420849	0.805121	1.066687319	0.796559215	female
SRR6336276_Open_Bay_Islands_femaleale_12	f	11.7243	11.6957	0.205197	0.876322	0.997560622	0.844391629	female
SRR6336117_Horseshoe_Bay_femaleale_6	f	9.17054	9.05861	0.208188	0.880449	0.987794612	0.849015928	female
SRR6336261_Cape_Foulwind_femaleale_3	f	52.189	50.9542	0.0242506	0.860982	0.976339842	0.857526943	female
SRR6336115_Horseshoe_Bay_femaleale_4	f	8.39419	8.44698	0.190388	0.886796	1.006288874	0.860174997	female
SRR6336240_Victory_Beach_femaleale_4	f	11.1834	11.423	0.145698	0.887749	1.021424611	0.868605013	female
SRR6336295_Cape_Foulwind_femaleale_13	f	9.34934	8.97724	0.431096	0.926576	0.960200399	0.870937803	female
SRR6336263_Cape_Foulwind_femaleale_4	f	8.83664	8.58622	0.180242	0.896107	0.971661174	0.873263817	female
SRR6336273_Open_Bay_Islands_femaleale_13	f	13.9537	14.311	0.124094	0.897905	1.025606112	0.883440689	female
SRR6336179_Wekakura_Point_femaleale_6	f	7.63566	7.62117	0.24778	0.917055	0.998102325	0.889733057	female
SRR6336300_Cape_Foulwind_femaleale_20	f	4.65657	4.57667	0.310535	0.92446	0.982841448	0.890436788	female
SRR6336237_Open_Bay_Islands_femaleale_4	f	29.9141	31.7564	0.0669989	0.899386	1.061586342	0.892160899	female
SRR6336178_Cape_Foulwind_femaleale_21	f	8.17482	7.92866	0.214224	0.923614	0.969888022	0.90278909	female
SRR6336232_Ohau_Point_Male_4	m	8.66249	8.72894	0.207769	0.924778	1.007671005	0.905050421	female
SRR6336265_Cape_Foulwind_femaleale_1	f	9.05769	9.08896	0.168658	0.92446	1.003452315	0.909134869	female
SRR6336299_Cape_Foulwind_femaleale_19	f	11.7058	11.7472	0.386822	0.945937	1.003536708	0.911831475	female
SRR6336267_Cape_Foulwind_femaleale_2	f	31.5823	32.6273	0.0320315	0.91515	1.033088154	0.912342189	female
SRR6336325_Nugget_Point_femaleale_9	f	12.0067	11.63	0.208038	0.932289	0.968625851	0.914502211	female
SRR6336187_Wekakura_Point_Male_1	m	7.77247	7.73744	0.228336	0.935781	0.995493067	0.916778546	female
SRR6336291_Cape_Foulwind_femaleale_17	f	6.92627	7.0267	0.224393	0.937579	1.014499868	0.919519808	female
SRR6336227_Wekakura_Point_femaleale_3	f	5.01685	4.8165	0.283106	0.944033	0.960064582	0.921931276	female
SRR6336177_Cape_Foulwind_femaleale_22	f	7.96677	7.85028	0.232301	0.942023	0.985378014	0.924479516	female
SRR6336323_Open_Bay_Islands_femaleale_7	f	14.0525	14.467	0.112816	0.933876	1.029496531	0.925467547	female
SRR6336211_Cape_Palliser_femaleale_5	f	5.86975	5.94909	0.258766	0.944879	1.01351676	0.925636169	female
SRR6336088_Nugget_Point_femaleale_12	f	13.5439	13.1087	0.109987	0.934088	0.967867453	0.925942655	female
SRR6336181_Wekakura_Point_femaleale_4	f	8.28992	8.43072	0.210354	0.942129	1.016984482	0.92671273	female
SRR6336317_Nugget_Point_femaleale_2	f	9.52174	9.30769	0.165884	0.943927	0.977519865	0.932775537	female
SRR6336275_Open_Bay_Islands_femaleale_11	f	42.185	44.7899	0.0330635	0.936098	1.061749437	0.93391293	female
SRR6336087_Nugget_Point_femaleale_11	f	9.99972	9.93561	0.418125	0.961595	0.99358882	0.933997852	female
SRR6336303_Open_Bay_Islands_femaleale_8	f	9.36113	8.63369	0.171755	0.945514	0.922291433	0.934215118	female
SRR6336175_Cape_Foulwind_femaleale_24	f	14.482	14.7479	0.174006	0.945832	1.018360724	0.934420831	female
SRR6336185_Wekakura_Point_femaleale_8	f	10.017	10.483	0.251174	0.951545	1.046520914	0.935292044	female
SRR6336118_Horseshoe_Bay_femaleale_5	f	8.67964	8.49889	0.206455	0.951439	0.979175404	0.938804983	female
SRR6336195_Victory_Beach_femaleale_8	f	10.0921	10.3946	0.233791	0.953343	1.02997394	0.939106693	female
SRR6336321_Nugget_Point_femaleale_6	f	7.56044	7.48487	0.239081	0.955353	0.99000455	0.941324898	female
SRR6336244_Open_Bay_Islands_femaleale_1	f	36.1494	38.2214	0.0402965	0.944456	1.057317687	0.942123791	female
SRR6336259_Cape_Foulwind_femaleale_6	f	10.4503	9.97896	0.177537	0.953661	0.954896989	0.943658256	female
SRR6336293_Cape_Foulwind_femaleale_15	f	10.9134	10.9463	0.139549	0.951545	1.003014643	0.943686509	female
SRR6336176_Cape_Foulwind_femaleale_23	f	11.6201	11.7991	0.161842	0.953343	1.015404342	0.944333885	female
SRR6336239_Victory_Beach_femaleale_5	f	8.46767	8.67768	0.207163	0.961066	1.024801392	0.950892806	female
SRR6336094_Cape_Foulwind_femaleale_10	f	3.09955	3.01065	0.414683	0.972704	0.971318417	0.953365441	female
SRR6336324_Nugget_Point_femaleale_10	f	12.0311	12.3327	0.389714	0.97281	1.025068364	0.955447118	female
SRR6336302_Open_Bay_Islands_femaleale_5	f	15.594	16.1738	0.0941974	0.961066	1.037180967	0.957017125	female
SRR6336316_Nugget_Point_femaleale_3	f	12.2701	12.1943	0.12459	0.962971	0.993822381	0.957700963	female
SRR6336122_Horseshoe_Bay_femaleale_9	f	6.76766	6.82419	0.314221	0.971011	1.008352961	0.957728364	female
SRR6336254_Cape_Foulwind_femaleale_8	f	1.69459	1.60087	0.756515	0.990372	0.944694587	0.960457523	female
SRR6336119_Horseshoe_Bay_femaleale_8	f	9.71183	9.59138	0.24655	0.9708	0.9875976	0.96124494	female
SRR6336297_Cape_Foulwind_femaleale_11	f	7.62803	7.49214	0.279145	0.972704	0.98218544	0.962133855	female
SRR6336120_Horseshoe_Bay_femaleale_7	f	8.73865	8.65373	0.216141	0.9708	0.990282252	0.962748402	female
SRR6336312_Cape_Foulwind_femaleale_7	f	9.14433	8.88276	0.205988	0.970906	0.971395389	0.963358236	female
SRR6336331_Ohau_Point_femaleale_3	f	8.12504	8.138	0.188853	0.9708	1.001595069	0.964001593	female
SRR6336170_Cape_Palliser_femaleale_3	f	7.86553	8.00397	0.195936	0.971117	1.017600848	0.96407873	female
SRR6336235_Victory_Beach_femaleale_1	f	9.43341	9.61784	0.171315	0.9708	1.019550724	0.964763451	female
SRR6336253_Open_Bay_Islands_femaleale_9	f	11.2536	11.5309	0.157742	0.9708	1.024641004	0.965331288	female
SRR6336294_Cape_Foulwind_femaleale_16	f	13.2397	12.8074	0.201827	0.972704	0.967348203	0.9658019	female
SRR6336257_Cape_Foulwind_femaleale_5	f	11.8836	11.8395	0.129973	0.9708	0.996289003	0.966437823	female
SRR6336301_Open_Bay_Islands_femaleale_6	f	17.3108	18.0036	0.108781	0.970906	1.040021258	0.967354825	female
SRR6336233_Victory_Beach_femaleale_3	f	15.4065	15.3986	0.103739	0.9708	0.999487229	0.967420205	female
SRR6336243_Open_Bay_Islands_femaleale_2	f	14.3962	14.2104	0.0959807	0.9708	0.987093816	0.967699805	female
SRR6336189_Victory_Beach_femaleale_10	f	11.455	11.6552	0.392167	0.980533	1.017477084	0.967973111	female
SRR6336186_Wekakura_Point_femaleale_9	f	5.55768	5.36886	0.38016	0.980533	0.966025392	0.968593508	female
SRR6336225_Wekakura_Point_femaleale_1	f	4.7518	4.51715	0.319388	0.980533	0.950618713	0.971397801	female
SRR6336298_Cape_Foulwind_femaleale_12	f	6.96437	6.77843	0.304844	0.980533	0.973301246	0.971996214	female
SRR6336193_Victory_Beach_femaleale_6	f	6.60833	6.55418	0.281219	0.980533	0.991805797	0.972916646	female
SRR6336319_Nugget_Point_femaleale_8	f	9.59836	9.64171	0.254332	0.980533	1.004516397	0.973893207	female
SRR6336228_Wekakura_Point_femaleale_2	f	6.88315	6.80313	0.250432	0.980533	0.988374509	0.974029041	female
SRR6336116_Horseshoe_Bay_femaleale_3	f	8.05549	7.83457	0.200414	0.980533	0.972575225	0.975653651	female
SRR6336320_Nugget_Point_femaleale_7	f	9.78125	9.31458	0.200233	0.980533	0.952289329	0.975659161	female
SRR6336322_Nugget_Point_femaleale_5	f	8.54002	8.38018	0.192902	0.980533	0.981283416	0.975880252	female
SRR6336330_Ohau_Point_femaleale_2	f	8.53884	8.39433	0.190412	0.980533	0.983076156	0.975954436	female
SRR6336093_Cape_Foulwind_femaleale_9	f	10.4676	10.333	0.185144	0.980533	0.987141274	0.976109889	female
SRR6336278_Open_Bay_Islands_femaleale_10	f	11.5205	11.7752	0.182547	0.980533	1.022108415	0.976185787	female
SRR6336182_Wekakura_Point_femaleale_5	f	10.0028	9.99683	0.182461	0.980533	0.999403167	0.976188292	female
SRR6336196_Victory_Beach_femaleale_9	f	14.1897	15.0721	0.181276	0.980533	1.062185952	0.976222756	female
SRR6336238_Open_Bay_Islands_femaleale_3	f	8.66929	8.59336	0.175853	0.980533	0.991241497	0.976379214	female
SRR6336209_Horseshoe_Bay_femaleale_1	f	9.27758	9.30841	0.171301	0.980533	1.003323065	0.976508962	female
SRR6336234_Victory_Beach_femaleale_2	f	9.06126	9.42575	0.160647	0.980533	1.04022509	0.976807136	female
SRR6336169_Cape_Palliser_femaleale_4	f	10.1085	9.79027	0.159344	0.980533	0.968518573	0.976843084	female
SRR6336274_Open_Bay_Islands_femaleale_14	f	12.3838	12.6761	0.15865	0.980533	1.023603417	0.976862186	female
SRR6336318_Nugget_Point_femaleale_1	f	10.6056	10.7341	0.149218	0.980533	1.01211624	0.977118698	female
SRR6336194_Victory_Beach_femaleale_7	f	12.2933	12.646	0.147442	0.980533	1.028690425	0.977166363	female
SRR6336315_Nugget_Point_femaleale_4	f	11.1567	11.1381	0.141984	0.980533	0.99833284	0.977311612	female
SRR6336212_Cape_Palliser_femaleale_6	f	13.6633	13.7335	0.122256	0.980533	1.005137851	0.977821552	female
SRR6336333_Ohau_Point_femaleale_1	f	12.7147	13.2765	0.121146	0.980533	1.044185077	0.977849563	female
SRR6336184_Wekakura_Point_femaleale_11	f	8.74411	8.58496	0.444957	0.990267	0.981799177	0.982464422	female
SRR6336190_Victory_Beach_femaleale_11	f	8.60998	8.56059	0.434883	0.990267	0.994263634	0.982777018	female
SRR6336183_Wekakura_Point_femaleale_10	f	12.1361	12.6777	0.35768	0.990267	1.044627187	0.984847117	female
SRR6336171_Cape_Palliser_femaleale_2	f	5.31222	5.00986	0.275773	0.990267	0.943082177	0.986560843	female
SRR6336180_Wekakura_Point_femaleale_7	f	8.64021	8.66869	0.224175	0.990267	1.003296216	0.987454645	female
SRR6336114_Horseshoe_Bay_femaleale_11	f	3.56916	3.53128	0.561558	1	0.989386859	1	female
SRR6336296_Cape_Foulwind_femaleale_14	f	12.6508	12.6401	0.124063	0.541579	0.999154204	0.476650718	female?
SRR6336292_Cape_Foulwind_femaleale_18	f	11.432	11.5297	0.156677	0.755078	1.008546186	0.709575098	female?
SRR6336152_Wekakura_Point_Male_7	m	1.44881	1.39146	0.943401	0.840563	0.96041579	-1.816957897	male
SRR6336096_Open_Bay_Islands_Male_9	m	4.04442	2.96423	0.632087	0.332945	0.732918441	-0.813078092	male
SRR6336149_Wekakura_Point_Male_10	m	5.49823	3.91899	0.582352	0.259099	0.71277302	-0.773984312	male
SRR6336090_Nugget_Point_Male_2	m	6.15398	4.41602	0.561549	0.225667	0.717587642	-0.766065079	male
SRR6336145_Horseshoe_Bay_Male_9	m	4.04088	3.05528	0.523634	0.16843	0.756092732	-0.745653552	male
SRR6336099_Open_Bay_Islands_Male_6	m	7.56398	5.24067	0.530753	0.186204	0.692845565	-0.734259356	male
SRR6336226_Victory_Beach_Male_10	m	5.49502	4.07915	0.570927	0.291579	0.742335788	-0.651050054	male
SRR6336236_Ohau_Point_Male_8	m	9.40755	6.35793	0.495195	0.207787	0.675832709	-0.569344598	male
SRR6336213_Cape_Palliser_Male_1	m	10.3775	7.17175	0.469038	0.177952	0.691086485	-0.54822379	male
SRR6336158_Wekakura_Point_Male_11	m	10.7058	7.50145	0.470934	0.188003	0.70069028	-0.534774489	male
SRR6336270_Open_Bay_Islands_Male_4	m	6.52041	4.37049	0.409238	0.100402	0.670278403	-0.522775669	male
SRR6336153_Wekakura_Point_Male_6	m	6.05675	4.43325	0.413382	0.107702	0.731951954	-0.521088681	male
SRR6336100_Open_Bay_Islands_Male_5	m	5.05792	3.73243	0.47096	0.196043	0.737937729	-0.519652578	male
SRR6336148_Open_Bay_Islands_Male_1	m	6.29089	4.43194	0.420449	0.151926	0.704501271	-0.46332937	male
SRR6336139_Horseshoe_Bay_Male_11	m	10.2956	6.9578	0.471301	0.226725	0.675803256	-0.462599702	male
SRR6336144_Horseshoe_Bay_Male_8	m	6.12586	4.30712	0.414293	0.150656	0.703104544	-0.45011755	male
SRR6336242_Nugget_Point_Male_9	m	8.80913	6.18859	0.335017	0.0516293	0.702519999	-0.426157812	male
SRR6336214_Cape_Palliser_Male_2	m	5.66161	3.94177	0.374665	0.111511	0.696227751	-0.42082084	male
SRR6336146_Horseshoe_Bay_Male_6	m	7.77749	5.46143	0.331495	0.0516293	0.702209839	-0.418644139	male
SRR6336224_Victory_Beach_Male_8	m	9.92797	6.85562	0.32947	0.0508887	0.69053593	-0.415464334	male
SRR6336221_Victory_Beach_Male_7	m	9.3196	6.65673	0.333954	0.0581887	0.714272072	-0.414033415	male
SRR6336230_Ohau_Point_Male_6	m	9.11345	6.06913	0.341555	0.0691917	0.665953069	-0.413646242	male
SRR6336101_Open_Bay_Islands_Male_8	m	5.96676	4.22555	0.370551	0.112146	0.70818166	-0.410525714	male
SRR6336217_Cape_Palliser_Male_5	m	5.26817	3.74307	0.401252	0.157744	0.710506684	-0.406695304	male
SRR6336138_Horseshoe_Bay_Male_10	m	13.3564	9.2949	0.435741	0.207787	0.69591357	-0.403988239	male
SRR6336223_Victory_Beach_Male_9	m	14.0228	10.1066	0.424231	0.197736	0.720726246	-0.393378247	male
SRR6336241_Nugget_Point_Male_10	m	14.0749	9.57898	0.432221	0.212548	0.680571798	-0.386898776	male
SRR6336216_Cape_Palliser_Male_4	m	6.43444	4.32198	0.32018	0.0694033	0.671694817	-0.368886911	male
SRR6336156_Wekakura_Point_Male_3	m	7.88978	5.31022	0.315928	0.0680279	0.673050453	-0.362388901	male
SRR6336151_Wekakura_Point_Male_8	m	8.45119	6.15343	0.314276	0.0714286	0.71173547	-0.354147441	male
SRR6336140_Horseshoe_Bay_Male_4	m	6.86171	4.78039	0.320897	0.081041	0.696676193	-0.353195318	male
SRR6336102_Open_Bay_Islands_Male_7	m	8.09307	5.50562	0.301559	0.0598815	0.680288197	-0.346024217	male
SRR6336141_Horseshoe_Bay_Male_5	m	7.84005	5.47831	0.315863	0.0803005	0.698759574	-0.344320655	male
SRR6336188_Wekakura_Point_Male_2	m	7.90924	5.05493	0.331479	0.10876	0.639117033	-0.333151838	male
SRR6336173_Cape_Palliser_Chelex_Male_2	m	13.6111	9.08126	0.266422	0.039251	0.667195157	-0.309675317	male
SRR6336084_Nugget_Point_Male_4	m	8.39431	5.98855	0.289146	0.0700381	0.713405867	-0.308231929	male
SRR6336231_Ohau_Point_Male_5	m	11.6458	7.71573	0.296114	0.0795599	0.662533274	-0.307655075	male
SRR6336197_Victory_Beach_Male_2	m	8.66931	5.95158	0.284618	0.0706729	0.686511383	-0.299064136	male
SRR6336082_Nugget_Point_Male_8	m	13.0787	9.12994	0.273056	0.0612569	0.698077026	-0.291355455	male
SRR6336150_Wekakura_Point_Male_9	m	14.8774	10.2073	0.256622	0.0407321	0.686094344	-0.290417392	male
SRR6336147_Horseshoe_Bay_Male_7	m	12.6204	8.65822	0.238859	0.0386162	0.686049571	-0.263082399	male
SRR6336085_Nugget_Point_Male_5	m	8.8863	6.12097	0.284345	0.0969107	0.688809741	-0.261905946	male
SRR6336327_Ohau_Point_Male_3	m	11.8315	7.89392	0.258407	0.0698265	0.667195199	-0.2542911	male
SRR6336219_Victory_Beach_Male_5	m	12.199	8.11281	0.241779	0.0501481	0.665038938	-0.252737526	male
SRR6336220_Victory_Beach_Male_4	m	10.6034	7.24203	0.266066	0.0823106	0.682991305	-0.250370469	male
SRR6336174_Cape_Palliser_Chelex_Male_1	m	16.6975	11.5792	0.22499	0.0314219	0.693469082	-0.249762068	male
SRR6336329_Ohau_Point_Male_1	m	12.6406	8.44558	0.22371	0.0320567	0.66813126	-0.246883639	male
SRR6336097_Open_Bay_Islands_Male_12	m	8.78975	5.89576	0.279832	0.108443	0.670754003	-0.237984748	male
SRR6336326_Ohau_Point_Male_2	m	12.7706	8.46204	0.224453	0.0414727	0.662618828	-0.235937087	male
SRR6336192_Victory_Beach_Male_1	m	11.5644	7.98623	0.216186	0.0326915	0.690587493	-0.234104647	male
SRR6336091_Open_Bay_Islands_Male_14	m	12.4404	8.45666	0.221078	0.0506771	0.679773962	-0.218765037	male
SRR6336154_Wekakura_Point_Male_5	m	12.9469	8.83905	0.219505	0.0502539	0.682715554	-0.216850973	male
SRR6336218_Cape_Palliser_Male_6	m	11.3257	7.58855	0.226886	0.0612569	0.670029226	-0.214236322	male
SRR6336142_Horseshoe_Bay_Male_2	m	13.1496	8.94389	0.197079	0.0289886	0.680164416	-0.209348616	male
SRR6336155_Wekakura_Point_Male_4	m	11.7654	8.29711	0.245544	0.0898223	0.705212742	-0.206402627	male
SRR6336095_Open_Bay_Islands_Male_10	m	12.7679	8.47606	0.222234	0.0774439	0.663857016	-0.186161519	male
SRR6336198_Victory_Beach_Male_3	m	13.4794	8.97538	0.203155	0.057554	0.665859014	-0.182721859	male
SRR6336081_Nugget_Point_Male_7	m	15.1053	9.90034	0.202237	0.0628438	0.655421607	-0.174730089	male
SRR6336086_Nugget_Point_Male_6	m	15.1935	10.327	0.200678	0.0617859	0.679698555	-0.173762389	male
SRR6336222_Victory_Beach_Male_6	m	14.581	9.80459	0.212123	0.0844266	0.67242233	-0.162076568	male
SRR6336143_Horseshoe_Bay_Male_3	m	12.73	8.45081	0.206977	0.0788193	0.663849961	-0.161606536	male
SRR6336092_Open_Bay_Islands_Male_13	m	12.2879	8.29841	0.230254	0.108231	0.67533183	-0.158523721	male
SRR6336113_Horseshoe_Bay_Male_1	m	13.8649	9.23442	0.172385	0.0503597	0.666028605	-0.147442108	male
SRR6336083_Nugget_Point_Male_3	m	16.0949	10.5549	0.152342	0.0410495	0.655791586	-0.131294107	male
SRR6336089_Nugget_Point_Male_1	m	16.1831	10.8067	0.172759	0.092573	0.667776878	-0.096931849	male
SRR6336269_Open_Bay_Islands_Male_3	m	36.1273	24.2817	0.0972522	0.0324799	0.672114993	-0.071750161	male
SRR6336215_Cape_Palliser_Male_3	m	23.5638	16.5414	0.118624	0.0608337	0.701983551	-0.065568271	male
SRR6336272_Open_Bay_Islands_Male_2	m	28.8063	20.0281	0.114313	0.0696149	0.695268049	-0.050467151	male
SRR6336229_Ohau_Point_Male_7	m	35.5453	24.1714	0.0658548	0.0209479	0.680016767	-0.048072719	male
SRR6336098_Open_Bay_Islands_Male_11	m	32.6577	22.2815	0.0974159	0.0688743	0.682274012	-0.031622095	male
