# Supplementary material for: A rapid approach for sex assignment by RAD-seq using a reference genome
Source: PLoS One. 2024 Apr 5;19(4):e0297987. doi: 10.1371/journal.pone.0297987 (PMC10997085; doi:10.1371/journal.pone.0297987)
Supplement: S2 Table — (CSV) [file pone.0297987.s004.csv]

Table S2. Table showing the 40 sea lions (O. flavescens) sexing in our study. The sample type and the different parameters to calculate Index Y and X are shown. Mean_coverage refers to the average coverage depth across loci of each individual mapping the reference genome used in the study.
M_DEPTH A and X refer to the average coverage depth across loci of each individual mapping all autosomes and the X chromosome. F_MISS Y and X refer to the proportion of the total number of loci found in the population that are absent in that individual for those chromosomes.
	Sample type	Mean_coverage	M_DEPTH_A	M_DEPTH_X	F_MISS_X	F_MISS_Y	Index_X	Index_Y	Sex
CO16	Fresh tissue (dead animal)	20.233	21.5094	21.5241	0.028552	0.971058	1.000683422	0.970207361	female
CO19	Fresh tissue (dead animal)	25.54	27.7684	26.3681	0.0236138	0.961749	0.949572176	0.960823903	female
IB05	Fresh tissue (dead animal)	24.383	27.4136	25.6991	0.194924	0.962086	0.93745805	0.952906309	female
LO02	Fresh tissue (dead animal)	3.38	4.05907	3.95142	0.953633	0.99069	0.973479147	0.799210646	female
MLE11	Fresh tissue (dead animal)	19.91	21.4372	21.3493	0.0347895	0.961749	0.995899651	0.960370303	female
MLE12	Dry tissue (old dead animal)	21.224	37.9681	33.2182	0.0170289	0.961479	0.874897611	0.960811666	female
MLO09	Dry tissue (old dead animal)	17.02	18.7698	18.2683	0.0322874	0.980706	0.973281548	0.980062262	female
MLO17	Dry tissue (old dead animal)	31.655	33.7817	34.4637	0.016532	0.971328	1.020188445	0.970846027	female
PL19	Dry tissue (old dead animal)	3.64	3.89265	4.06464	0.957736	1	1.044183268	1	female
POL07	Tissue (dead animal)	6.045	6.7683	6.55733	0.434138	0.980976	0.968829691	0.966380496	female
POL10	Tissue (dead animal)	3.499	3.97708	3.49518	0.876424	0.982392	0.8788307	0.857512786	female
PV18	Tissue (dead animal)	27.587	30.0573	28.9658	0.0213899	0.971396	0.963686026	0.97077079	female
PV22	Tissue (dead animal)	26.686	29.962	27.6223	0.0233903	0.971126	0.921911087	0.970434453	female
Q05	Tissue (dead animal)	24.959	29.6551	27.6463	0.0431239	0.971058	0.93226123	0.96975366	female
TRA08	Tissue (dead animal)	8.147	10.3067	8.8203	0.872394	0.980773	0.855783131	0.849325267	female
BEC12	Tissue (live animal)	9.557	10.5471	8.24628	0.858446	0.661607	0.781852832	-1.390557667	male
BEC18	Fresh tissue (dead animal)	17.295	20.6756	13.6376	0.106379	0.102611	0.659598754	-0.004216553	male
BEC20	Fresh tissue (dead animal)	5.348	5.68686	4.89126	0.93397	0.723538	0.860098543	-3.186915039	male
CO20	Fresh tissue (dead animal)	24.698	29.1294	17.7191	0.2936	0.204277	0.60828922	-0.126448188	male
MLE07	Fresh tissue (dead animal)	22.487	25.402	16.1205	0.0765289	0.119746	0.634615385	0.046798541	male
MLE09	Fresh tissue (dead animal)	22.225	24.724	16.2825	0.07732	0.0614585	0.65857062	-0.017190684	male
MLE10	Fresh tissue (dead animal)	23.888	35.0039	20.9742	0.0386777	0.0481684	0.59919609	0.009872547	male
MLE13	Dry tissue (old dead animal)	21.461	39.6178	22.8537	0.0537561	0.0692168	0.576854343	0.016339022	male
MLE14	Dry tissue (old dead animal)	24.23	38.2408	22.7037	0.119778	0.0402752	0.593703584	-0.090321305	male
MLO01	Dry tissue (old dead animal)	26.828	34.7159	20.557	0.0775773	0.0230723	0.592149419	-0.059088962	male
MLO11	Dry tissue (old dead animal)	7.851	9.24977	6.89477	0.42599	0.265061	0.745399075	-0.280359227	male
MLO23	Dry tissue (old dead animal)	33.837	44.9145	26.0259	0.0382869	0.0482358	0.579454296	0.010344977	male
POL09	Tissue (dead animal)	4.59	5.04387	4.75286	0.947778	0.77879	0.942304223	-3.235954196	male
POL11	Fresh tissue (dead animal)	8.527	11.8149	9.30033	0.27648	0.188693	0.787169591	-0.121333204	male
PQ03	Fresh tissue (dead animal)	22.846	25.1252	16.1073	0.070859	0.0610538	0.641081464	-0.010552973	male
PQ05	Fresh tissue (dead animal)	4.564	5.39764	4.62745	0.770269	0.51636	0.857309861	-1.10524483	male
PV15	Fresh tissue (dead animal)	3.603	3.98852	4.40196	0.984965	0.897659	1.103657497	-5.806850682	male
PV16	Tissue (dead animal)	26.985	30.8565	18.2625	0.0517316	0.0287391	0.591852608	-0.024246827	male
Q02	Tissue (dead animal)	23.6	30.4571	18.012	0.0924322	0.123254	0.5913892	0.033960879	male
Q03	Tissue (dead animal)	19.158	27.3491	16.0923	0.140322	0.142954	0.588403275	0.003061611	male
Q06B	Fresh tissue (dead animal)	21.649	26.0485	15.7184	0.0971823	0.107468	0.60342822	0.011392887	male
RG01	Fresh tissue (dead animal)	27.664	29.0696	18.9567	0.0535101	0.0427714	0.652114236	-0.011345816	male
RN4	Fresh tissue (dead animal)	17.908	20.0776	12.5412	0.106652	0.0422991	0.624636411	-0.072035646	male
RN7	Fresh tissue (dead animal)	21.493	26.3538	16.045	0.0909206	0.146394	0.608830605	0.061021513	male
TRA07	Tissue (dead animal)	7.353	8.57377	7.04614	0.468041	0.290629	0.821825171	-0.333506906	male
